# Supplementary material for: Characterization of E. coli Isolates Producing Extended Spectrum Beta-Lactamase SHV-Variants from the Food Chain in Germany
Source: Microorganisms. 2021 Sep 10;9(9):1926. doi: 10.3390/microorganisms9091926 (PMC8471341; doi:10.3390/microorganisms9091926)
Supplement: Supplementary file 1 [file microorganisms-09-01926-s001.zip › microorganisms-1363345-supplementary revised version.xlsx]

## Sheet: Phenotpic resistance_virulence
Isolate	AMP_1.Platte	AZI_1.Platte	CHL_1.Platte	CIP_1.Platte	COL_1.Platte	FOT_1.Platte	GEN_1.Platte	MERO_1.Platte	NAL_1.Platte	SMX_1.Platte	TET_1.Platte	TGC_1.Platte	TMP_1.Platte	Phylogenetic group	Matrix	Resistance profile	Resistance to number antimcrobial classes	Antimicrobial resistance genes with 100 % identity and coverage	No. virulence genes >99,9% identity	Positive for astA
16-AB00677	>64	8	64	0,5	<=1	4	1	<=0,03	8	>1024	64	<=0,25	>32	F	Turkey, Caecum	AMP, CHL, CIP, FOT, SMX, TAZ, TET, TMP	6
16-AB00797	>64	8	<=8	0,5	<=1	>4	1	<=0,03	8	16	<=2	<=0,25	<=0,25	A	Broiler, Caecum	AMP, CIP, FOT, TAZ	3	blaSHV-12; qnrS1	3	x
16-AB00888	>64	4	<=8	1	<=1	4	<=0,5	<=0,03	>128	<=8	>64	<=0,25	<=0,25	A	Meat, Turkey	AMP, CIP, FOT, NAL, TAZ, TET	4
16-AB00970	>64	8	32	0,12	<=1	4	1	<=0,03	128	>1024	>64	<=0,25	1	F	Turkey, Caecum	AMP, CHL, CIP, FOT, NAL, SMX, TAZ, TET	6
16-AB01024	>64	4	<=8	0,25	<=1	>4	16	<=0,03	8	>1024	16	<=0,25	<=0,25	F	Meat, Turkey	AMP, CIP, FOT, GEN, SMX, TAZ, TET	6
16-AB01101	>64	8	>128	1	<=1	1	1	<=0,03	>128	>1024	>64	<=0,25	<=0,25	E	Broiler, Caecum	AMP, CHL, CIP, FOT, NAL, SMX, TET	6	aadA22; aph(3'')-Ib; aph(6)-Id; blaSHV-2a; blaTEM-1B; catA1; Inu (G); sul1; tet(B)	10	x
16-AB01333	>64	4	<=8	>8	<=1	>4	32	<=0,03	>128	>1024	64	<=0,25	>32	B1	Meat, Chicken	AMP, CIP, FOT, GEN, NAL, SMX, TAZ, TET, TMP	6	aac(3)-IIe; aadA1; aph(3')-Ia; blaSHV-2; dfrA1; Inu(F), sul1, tet(A)	13	x
16-AB01389	>64	4	<=8	0,25	<=1	>4	<=0,5	<=0,03	8	<=8	<=2	<=0,25	<=0,25	A	Broiler, Caecum	AMP, CIP, FOT, TAZ	3
16-AB01461	>64	8	64	0,5	<=1	>4	<=0,5	<=0,03	16	>1024	>64	0,5	<=0,25	D	Turkey, Caecum	AMP, CHL, CIP, FOT, SMX, TAZ, TET	6
16-AB01588	>64	8	<=8	0,5	<=1	>4	4	<=0,03	16	16	<=2	<=0,25	<=0,25	F	Broiler, Caecum	AMP, CIP, FOT, GEN, TAZ	4	qnrS1;blaSHV-12	19	x
16-AB01700	>64	4	32	0,5	16	>4	>32	<=0,03	>128	>1024	>64	0,5	<=0,25	B2	Turkey, Caecum	AMP, CHL, CIP, COL, FOT, GEN, NAL, SMX, TAZ, TET	8	aac(3)-IIe;aadA1;aadA2; aph(3')-Ia; aph(3'')-Ib; aph(6)-Id;blaSHV-12;blaTEM-1A; mcr-1.1;sul3;	21
16-AB01796	>64	16	16	0,5	<=1	>4	<=0,5	<=0,03	>128	<=8	<=2	<=0,25	<=0,25	A	Broiler, Faeces	AMP, CIP, FOT, NAL, TAZ	3	blaSHV-2	2
16-AB02026	>64	8	<=8	0,5	<=1	4	<=0,5	<=0,03	8	<=8	4	<=0,25	<=0,25	B1	Turkey, Caecum	AMP, CIP, FOT, TAZ	3
16-AB02021	>64	8	<=8	>8	<=1	>4	<=0,5	<=0,03	>128	<=8	<=2	<=0,25	<=0,25	C	Meat, Turkey	AMP, CIP, FOT, NAL, TAZ	3
16-AB02340	>64	8	<=8	1	<=1	4	<=0,5	<=0,03	16	<=8	<=2	<=0,25	<=0,25	B1	Turkey, Caecum	AMP, CIP, FOT, TAZ	3	blaSHV-12; qnrS1	8	x
16-AB02352	>64	8	<=8	0,5	<=1	>4	<=0,5	<=0,03	8	16	4	<=0,25	<=0,25	E	Broiler, Caecum	AMP, CIP, FOT, TAZ	3
16-AB02356	>64	4	64	8	<=1	>4	<=0,5	<=0,03	>128	>1024	<=2	<=0,25	>32	B1	Turkey, Caecum	AMP, CHL, CIP, FOT, NAL, SMX, TAZ, TMP	5	aadA5;aph(3'')-Ib;aph(6)-Id;blaSHV-12;catA1;dfrA17; sul2;	15
16-AB02401	>64	4	64	0,25	<=1	>4	<=0,5	<=0,03	>128	>1024	>64	<=0,25	>32	E	Meat, Turkey	AMP, CHL, CIP, FOT, NAL, SMX, TAZ, TET, TMP	6	aadA1;aadA2;blaSHV-12;cmlA1;dfrA12;mdtM,sul3;tet(B)	15
16-AB02442	>64	<=2	32	<=0,015	<=1	2	<=0,5	<=0,03	<=4	>1024	<=2	<=0,25	0,5	D	Meat, Turkey	AMP, CHL, FOT, SMX, TAZ	4	aadA1; aadA2; blaSHV-12;cmlA1;sul3;	17
16-AB02541	>64	8	<=8	4	<=1	2	<=0,5	<=0,03	128	>1024	<=2	<=0,25	>32	A	Broiler, Caecum	AMP, CIP, FOT, NAL, SMX, TAZ, TMP	4
16-AB02638	>64	8	<=8	0,5	<=1	>4	<=0,5	<=0,03	128	<=8	<=2	<=0,25	<=0,25	B2	Turkey, Caecum	AMP, CIP, FOT, NAL, TAZ	3
16-AB02778	>64	16	<=8	4	<=1	>4	1	<=0,03	>128	>1024	4	<=0,25	<=0,25	F	Broiler, Caecum	AMP, CIP, FOT, NAL, SMX, TAZ	4
16-AB03037	>64	16	<=8	2	<=1	>4	<=0,5	<=0,03	>128	>1024	4	<=0,25	<=0,25	F	Broiler, Caecum	AMP, CIP, FOT, NAL, SMX, TAZ	4
16-AB03269	>64	4	<=8	>8	<=1	>4	16	<=0,03	>128	>1024	64	<=0,25	>32	B1	Broiler, Faeces	AMP, CIP, FOT, GEN, NAL, SMX, TAZ, TET, TMP	6	aac(3)-IIe, aph(3')-Ia; aadA1; blaSHV-2, dfrA1; Inu(F); sul1, tet(A)	14	x
16-AB03309	>64	8	16	>8	<=1	>4	<=0,5	<=0,03	>128	<=8	4	<=0,25	<=0,25	B1	Broiler, Caecum	AMP, CIP, FOT, NAL, TAZ	3	blaSHV-12	2
16-AB03339	>64	4	<=8	8	<=1	>4	1	<=0,03	>128	<=8	64	<=0,25	<=0,25	B1	Broiler, Caecum	AMP, CIP, FOT, NAL, TAZ, TET	4
16-AB03425	>64	8	<=8	0,5	<=1	4	<=0,5	<=0,03	16	<=8	<=2	<=0,25	<=0,25	F	Meat, Turkey	AMP, CIP, FOT, TAZ	3
16-AB03431	>64	8	128	8	<=1	>4	16	<=0,03	>128	>1024	64	<=0,25	<=0,25	B1	Broiler, Faeces	AMP, CHL, CIP, FOT, GEN, NAL, SMX, TAZ, TET	7	aac(3)-IIe; aph(6)-Id;aph(3'')-Ib; blaSHV-2; sul 2; tet(A)	14	x
16-AB03438	>64	4	16	0,5	>16	>4	>32	<=0,03	128	>1024	>64	<=0,25	<=0,25	B2	Meat, Turkey	AMP, CIP, COL, FOT, GEN, NAL, SMX, TAZ, TET	7	aac(3)-IIe;aadA1;aadA2;aph(3'')-Ib;aph(3')-Ia;aph(6)-Id;blaSHV-12;blaTEM-1;sul3;	21
16-AB03444	>64	8	16	8	<=1	>4	<=0,5	<=0,03	>128	>1024	4	<=0,25	>32	D	Meat, Turkey	AMP, CIP, FOT, NAL, SMX, TAZ, TMP	4
16-AB03515	>64	8	16	0,25	<=1	2	<=0,5	<=0,03	8	>1024	>64	<=0,25	<=0,25	A	Meat, Turkey	AMP, CIP, FOT, SMX, TAZ, TET	5
16-AB03529	>64	4	32	<=0,015	4	4	<=0,5	<=0,03	<=4	>1024	64	<=0,25	<=0,25	E	Meat, Turkey	AMP, CHL, COL, FOT, SMX, TAZ, TET	6	aadA1;aadA2;blaSHV-12;cmlA1;mcr-1.1;mdtM; sul3;	12
16-AB03530	>64	4	32	<=0,015	<=1	4	<=0,5	<=0,03	<=4	>1024	64	<=0,25	<=0,25	F	Meat, Turkey	AMP, CHL, FOT, SMX, TAZ, TET	5
16-AB03534	>64	4	64	<=0,015	<=1	>4	<=0,5	<=0,03	<=4	>1024	<=2	<=0,25	<=0,25	A	Meat, Turkey	AMP, CHL, FOT, SMX, TAZ	4
16-AB03659	>64	8	<=8	0,25	<=1	>4	1	<=0,03	>128	>1024	<=2	<=0,25	>32	F	Meat, Turkey	AMP, CIP, FOT, NAL, SMX, TAZ, TMP	4
17-AB00299	>64	4	<=8	2	<=1	4	<=0,5	<=0,03	>128	>1024	<=2	<=0,25	<=0,25	F	Broiler, Caecum	AMP, CIP, FOT, NAL, SMX, TAZ	4	blaSHV-12;qnrS1;sul2	19
17-AB00308	>64	4	<=8	0,5	<=1	4	<=0,5	<=0,03	8	>1024	>64	0,5	>32	A	Broiler, Caecum	AMP, CIP, FOT, SMX, TAZ, TET, TMP	5
17-AB00336	>64	4	<=8	0,25	<=1	4	16	<=0,03	<=4	>1024	16	<=0,25	<=0,25	F	Turkey, Caecum	AMP, CIP, FOT, GEN, SMX, TAZ, TET	6	aac(3)-VIa;aadA1;blaSHV-12;qnrS1;sul1;tet(C)	20
17-AB01005	>64	8	<=8	0,25	<=1	4	<=0,5	<=0,03	16	<=8	>64	<=0,25	<=0,25	A	Pig, Faeces	AMP, CIP, FOT, TAZ, TET	4	aadA1,aph(3'')-Ib;aph(6)-Id; blaSHV-12; qnrS1; sat2; tet(B)	2
17-AB01006	>64	8	<=8	0,5	<=1	>4	1	<=0,03	16	<=8	<=2	<=0,25	<=0,25	A	Pig, Faeces	AMP, CIP, FOT, TAZ	3	blaSHV-12; mdtM; qnrS1	4	x
17-AB01018	>64	8	128	0,5	<=1	>4	1	<=0,03	8	>1024	>64	0,5	>32	C	Pig, Faeces	AMP, CHL, CIP, FOT, SMX, TAZ, TET, TMP	6	aph(3'')-Ib;aph(3')-Ia;aph(6)-Id;blaSHV-12;blaTEM-1;dfrA5;floR;qnrS1;sul2;tet(A)	14
17-AB01030	>64	>64	>128	<=0,015	<=1	2	32	<=0,03	<=4	>1024	>64	<=0,25	>32	C	Pig, Faeces	AMP, AZI, CHL, FOT, GEN, SMX, TAZ, TET, TMP	7	aac(6')-IIc;aac(3)-IIg;aadA2;aph(3')-Ia;aph(3'')-Ib;aph(6)-Id;arr;blaSHV-12;blaTEM-1;catA2;dfrA19;mcr-9.1;mph(G);sul1;sul2;tet(D)	25
17-AB01032	>64	4	>128	0,25	<=1	1	32	<=0,03	8	>1024	>64	<=0,25	>32	B1	Pig, Faeces	AMP, CHL, CIP, FOT, GEN, SMX, TAZ, TET, TMP	7
17-AB01138	>64	8	<=8	<=0,015	<=1	>4	<=0,5	<=0,03	<=4	<=8	64	1	<=0,25	B1	Calves, Faeces	AMP, FOT, TAZ, TET	3
17-AB01224	>64	4	<=8	<=0,015	<=1	2	<=0,5	<=0,03	<=4	>1024	64	<=0,25	<=0,25	F	Pig, Faeces	AMP, FOT, SMX, TAZ, TET	4	tet(A), sul2, blaSHV-2a	18
17-AB01605	>64	4	<=8	1	<=1	4	1	<=0,03	128	<=8	64	<=0,25	<=0,25	B1	Pig, Faeces	AMP, CIP, FOT, NAL, TAZ, TET	4
17-AB01735	>64	8	32	<=0,015	<=1	>4	<=0,5	<=0,03	<=4	>1024	64	<=0,25	>32	B1	Pig, Faeces	AMP, CHL, FOT, SMX, TAZ, TET, TMP	5	arcF; blaEC; blaSHV-12;	3
17-AB01798	>64	8	128	0,5	<=1	>4	1	<=0,03	<=4	>1024	>64	<=0,25	>32	B1	Pig, Faeces	AMP, CHL, CIP, FOT, SMX, TAZ, TET, TMP	6	aadA1;aadA2;aph(6)-Id;aph(3'')-Ib;blaTEM-1;blaSHV-12;dfrA32;ere(A);mef(B);qnrS1;sul1;sul3;tet(A)	6	x
17-AB02071	>64	8	<=8	0,5	<=1	>4	1	<=0,03	8	<=8	<=2	<=0,25	<=0,25	B1	Calves, Faeces	AMP, CIP, FOT, TAZ	3	blaSHV-12, qnrS1	3	x
17-AB02384	>64	32	>128	0,5	<=1	>4	2	0,5	16	>1024	<=2	<=0,25	>32	B1	Pig, Faeces	AMP, AZI, CHL, CIP, FOT, MERO, SMX, TAZ, TMP	7	aac(6')-Ib4;aadA1;aph(6)-Id;aph(3'')-Ib;aph(3')-XV;blaACC-1;blaSHV-12;blaVIM-1;catA1;catB2;dfrA14floR;mph(A);qnrA1;sul1;	4
17-AB02673	>64	4	32	1	<=1	>4	<=0,5	<=0,03	16	>1024	64	0,5	>32	C	Pig, Faeces	AMP, CHL, CIP, FOT, SMX, TAZ, TET, TMP	6	aadA1;aadA2;aph(6)-Id;blaEC;blaSHV-12;blaTEM-1;cmlA1;dfrA14;qnrS1;sul2;sul3;tet(A)	17
